# Supplementary material for: Diverse respiratory viruses detected among hospitalized patients with pneumonia in Sri Lanka and Vietnam
Source: IJID Reg. 2025 Sep 10;17:100757. doi: 10.1016/j.ijregi.2025.100757 (PMC12538895; doi:10.1016/j.ijregi.2025.100757)
Supplement: Supplementary file 1 [file mmc1.xlsx]

## Sheet: Sheet1
Sample ID	Detected Virus	Virus Subtype/Class	Site	GenBank Accession Number
VPN-BM123	Adenovirus	Human mastadenovirus C	Vietnam	PV855225
VPN-BM149	Coronavirus	Human coronavirus OC43	Vietnam	PV855238
R914	Coronavirus	Human coronavirus OC43	Sri Lanka	PV855237
500023	Coronavirus	SARS-CoV-2	Vietnam	PV807743
500060	Coronavirus	SARS-CoV-2	Vietnam	PV807744
VPN-BM069	Coronavirus	SARS-CoV-2	Vietnam	PV807745
VPN-BM086	Coronavirus	SARS-CoV-2	Vietnam	PV807746
VPN-BM089	Coronavirus	SARS-CoV-2	Vietnam	PV807747
VPN-BM104	Coronavirus	SARS-CoV-2	Vietnam	PV807750
VPN-BM106	Coronavirus	SARS-CoV-2	Vietnam	PV807751
VPN-BM108	Coronavirus	SARS-CoV-2	Vietnam	PV807752
VPN-BM110	Coronavirus	SARS-CoV-2	Vietnam	PV807753
VPN-BM112	Coronavirus	SARS-CoV-2	Vietnam	PV807754
VPN-BM113	Coronavirus	SARS-CoV-2	Vietnam	PV807755
VPN-BM115	Coronavirus	SARS-CoV-2	Vietnam	PV807756
VPN-BM116	Coronavirus	SARS-CoV-2	Vietnam	PV807757
VPN-BM119	Coronavirus	SARS-CoV-2	Vietnam	PV807758
VPN-BM125	Coronavirus	SARS-CoV-2	Vietnam	PV807759
VPN-BM127	Coronavirus	SARS-CoV-2	Vietnam	PV807760
VPN-BM128	Coronavirus	SARS-CoV-2	Vietnam	PV807761
VPN-BM129	Coronavirus	SARS-CoV-2	Vietnam	PV807762
VPN-BM131	Coronavirus	SARS-CoV-2	Vietnam	PV807763
VPN-BM132	Coronavirus	SARS-CoV-2	Vietnam	PV807764
VPN-BM164	Coronavirus	SARS-CoV-2	Vietnam	PV807765
R1078	Coronavirus	SARS-CoV-2	Sri Lanka	PV807787
5000026	Coronavirus	Canine coronavirus	Vietnam	PV856123
5000041	Coronavirus	Canine coronavirus	Vietnam	PV856124
VPNBM071	Coronavirus	Canine coronavirus	Vietnam	PV856125
VPNBM073	Coronavirus	Canine coronavirus	Vietnam	PV856126
VPNBM074	Coronavirus	Canine coronavirus	Vietnam	PV856127
VPNBM126	Coronavirus	Canine coronavirus	Vietnam	PV856128
VPNBM134	Coronavirus	Canine coronavirus	Vietnam	PV856129
VPNBM138	Coronavirus	Canine coronavirus	Vietnam	PV856130
VPNBM144	Coronavirus	Canine coronavirus	Vietnam	PV856131
VPNBM146	Coronavirus	Canine coronavirus	Vietnam	PV856132
VPNBM179	Coronavirus	Canine coronavirus	Vietnam	PV856133
VPNBM183	Coronavirus	Canine coronavirus	Vietnam	PV856134
VPNBM187	Coronavirus	Canine coronavirus	Vietnam	PV856135
VPNBM188	Coronavirus	Canine coronavirus	Vietnam	PV856136
VPNBM190	Coronavirus	Canine coronavirus	Vietnam	PV856137
VPNBM195	Coronavirus	Canine coronavirus	Vietnam	PV856138
VPNBM196	Coronavirus	Canine coronavirus	Vietnam	PV856139
VPNBM198	Coronavirus	Canine coronavirus	Vietnam	PV856140
VPN-BM-133	Paramixovirus	Human respirovirus 3	Vietnam	PV855242
VPN-BM-140	Paramixovirus	Human respirovirus 3	Vietnam	PV855243
VPN-BM-145	Paramixovirus	Human respirovirus 3	Vietnam	PV855244
VPN-BM-161	Paramixovirus	Human respirovirus 3	Vietnam	PV855245
VPN-BM-178	Paramixovirus	Human respirovirus 3	Vietnam	PV855246
R1107	Enterovirus	Rhinovirus A59 strain	Sri Lanka	PV855230
